# Supplementary material for: HPLC-UV and GC-MS Methods for Determination of Chlorambucil and Valproic Acid in Plasma for Further Exploring a New Combined Therapy of Chronic Lymphocytic Leukemia
Source: Molecules. 2021 May 13;26(10):2903. doi: 10.3390/molecules26102903 (PMC8153269; doi:10.3390/molecules26102903)
Supplement: Supplementary file 1 [file molecules-26-02903-s001.zip]

Archive with 4 entries (3 files):
- molecules-1196585-supplementary/
- molecules-1196585-supplementary/Figure S1.pdf
- molecules-1196585-supplementary/Figure S2.pdf
- molecules-1196585-supplementary/Figure S3.pdf
